# Supplementary material for: False-Positive Galactomannan Test Results in Multiple Myeloma
Source: Diseases. 2025 Apr 17;13(4):118. doi: 10.3390/diseases13040118 (PMC12026058; doi:10.3390/diseases13040118)
Supplement: Supplementary file 1 [file diseases-13-00118-s001.zip]

Archive with 2 entries (1 files):
- diseases-3547645-supplementary/
- diseases-3547645-supplementary/myeloma aspergillus supplefigure 20250101.pptx
